# Supplementary material for: Investigations of Major α-Dicarbonyl Content in U.S. Honey of Different Geographical Origins
Source: Molecules. 2024 Apr 2;29(7):1588. doi: 10.3390/molecules29071588 (PMC11013281; doi:10.3390/molecules29071588)
Supplement: Supplementary file 1 [file molecules-29-01588-s001.zip]

Archive with 1 entries (1 files):
- molecules-2902114-supplementary.pdf
